# Supplementary material for: Temporal Shifts in MicroRNAs Signify the Inflammatory State of Primary Murine Microglial Cells
Source: Int J Mol Sci. 2025 Jun 13;26(12):5677. doi: 10.3390/ijms26125677 (PMC12193602; doi:10.3390/ijms26125677)
Supplement: Supplementary file 1 [file ijms-26-05677-s001.zip]

Archive with 2 entries (2 files):
- ijms-3584768-supplementary.pdf
- MG-Revised2-final2-DOC-Supplemental Tables-S1-S8.pdf
